# Supplementary material for: Histological Correlation between Tonsillar and Glomerular Lesions in Patients with IgA Nephropathy Justifying Tonsillectomy: A Retrospective Cohort Study
Source: Int J Mol Sci. 2024 May 13;25(10):5298. doi: 10.3390/ijms25105298 (PMC11120689; doi:10.3390/ijms25105298)
Supplement: Supplementary file 1 [file ijms-25-05298-s001.zip]

Archive with 1 entries (1 files):
- ijms-2965951-supplementary.pdf
